# Supplementary material for: PSI/Masc-Dsx Regulatory Network in Silkworm Sex Determination Pathway
Source: Insects. 2026 Jul 20;17(7):742. doi: 10.3390/insects17070742 (PMC13411575; doi:10.3390/insects17070742)
Supplement: Supplementary file 1 [file insects-17-00742-s001.zip]

Archive with 1 entries (1 files):
- insects-4363022-supplementary.pdf
